# Supplementary material for: Advancing immune profiling in colon cancer through enhanced lipidomics of low‐input samples
Source: Clin Transl Med. 2025 Jul 11;15(7):e70399. doi: 10.1002/ctm2.70399 (PMC12246954; doi:10.1002/ctm2.70399)
Supplement: Supplementary file 3 — Supporting Information [file CTM2-15-e70399-s003.xlsx]

## Sheet: CD4
	Circulating CD4 T Cell Healthy			Circulating CD4 T Cell CC			TIL -T CD4						Healthy Circulating CD4 T Cells			Circulating CD4 T Cell CC			TIL -T CD4
	Mean	SD	n	Mean	SD	n	Mean	SD	n				Mean	SD	n	Mean	SD	n	Mean	SD	n
PE 34:0	9.46375	4.9367	5	13.2587	5.86069	7	7.07152	1.76402	5			PE P- 34:1	1.15916	0	1	1.10639	0.372181	3	4.47063	3.5883	6
PE 34:1	1.0239	0.243088	4	1.45555	0.390173	7	2.11562	0.761458	5			PE P- 36:0	4.32334	3.01556	4	4.926	3.13108	6	5.93727	2.45004	6
PE 36:1	13.9624	4.07215	5	15.5456	3.13917	7	22.69	2.60129	5			PE P- 36:4	28.291	1.59571	4	23.17	2.88159	6	18.5339	1.6013	6
PE 36:2	10.5954	2.4009	5	8.38421	2.17377	6	9.14282	0.996568	5			PE P- 38:4	23.8353	1.67265	4	24.6839	3.65254	6	25.6594	5.3412	6
PE 38:1	2.73021	3.12993	5	2.29524	0.33242	7	4.85842	1.48089	5			PE P- 38:5	13.3074	3.03337	4	13.57	2.83217	6	9.42186	3.77584	6
PE 38:2	8.10693	1.28573	5	7.51394	1.48216	7	10.3851	1.77889	5			PE P- 38:6	14.3271	1.75234	4	16.1321	1.77275	6	12.8343	2.18811	6
PE 38:3	5.50088	0.594385	5	4.72494	1.69298	7	4.95312	0.655711	5			PE P- 40:4	6.17672	1.27774	4	6.47674	2.02045	6	7.99204	2.65764	6
PE 38:4	28.0278	8.24292	5	26.7299	6.03244	7	17.3393	3.55599	5			PE P- 40:5	4.14228	1.30567	4	5.67151	0.998839	5	5.59697	1.3543	6
PE 38:5	2.5019	1.20239	5	2.65802	1.0363	6	1.36064	0.754533	5			PE P- 40:6	5.30703	1.22123	4	6.91414	0.771041	5	9.55371	1.96184	6
PE 40:4	9.57117	1.3699	5	10.7313	2.62839	7	10.6333	1.50579	5
PE 40:5	6.35395	1.41396	5	5.59598	1.24556	7	5.55296	0.986856	5
PE 40:6	2.36648	0.760769	5	2.68408	0.754561	7	3.89718	0.936582	5
	Circulating CD4 T Cell Healthy			Circulating CD4 T Cell CC			TIL -T CD4						CD4_CIRC_HEALTHY			CD4_CIRC_CRC			TIL -T CD4
	Mean	SD	n	Mean	SD	n	Mean	SD	n				Mean	SD	n	Mean	SD	n	Mean	SD	n
PC 32:0	11.082	2.91009	5	19.9986	6.57577	5	14.0186	4.58979	5			PI 36:1	0.18502	0	1	0.468512	0.239445	5	2.94242	1.46668	5
PC 32:1	8.63778	1.5019	5	0.396251	0.1645	4	0.44565	0.136432	4			PI 36:2	1.7121	0.4558	4	2.02894	0.65672	5	5.14531	1.29619	5
PC 34:1	14.2785	2.00187	5	32.9435	3.34126	5	42.7407	5.75581	5			PI 36:4	1.83489	0.586843	4	2.4145	0.629059	5	4.35013	0.748274	5
PC 34:2	8.40625	3.38081	5	5.51017	1.76189	5	3.38224	1.30593	5			PI 38:4	91.7652	2.62492	5	86.7605	1.41615	6	75.9546	6.40115	5
PC 36:1	3.27588	1.16305	5	7.50969	2.6374	5	10.478	1.22609	5			PI 38:5	4.77173	0.89899	5	4.73327	0.713802	6	6.80582	1.78819	5
PC 36:2	10.1845	3.96976	5	16.1364	5.23417	5	16.6387	1.16434	5			PI 40:4	0.919574	0.149306	2	1.20266	0.742707	5	1.73814	0.704214	5
PC 36:3	11.396	2.91698	5	3.69739	1.03672	5	2.40932	0.907997	5			PI 40:5	1.10327	0	1	3.41075	3.32337	6	2.34481	0.628319	4
PC 36:4	13.9502	3.80816	5	4.94979	1.75439	5	3.76156	2.65726	5
PC 38:4	11.544	3.70191	5	6.59782	1.42164	5	4.53256	2.90635	5
PC 38:5	3.88482	2.96181	5	1.95689	1.01225	5	1.46429	1.08745	5
PC 38:6	3.36007	1.95262	5	0.380739	0.138992	5	0.543964	0.203276	2

## Sheet: CD8
	Circulating CD8 T Cell Healthy			Circulating CD8 T Cell CC			TIL -T CD8						Circulating CD8 T Cell Healthy			Circulating CD8 T Cell CC			TIL -T CD8
	Mean	SD	n	Mean	SD	n	Mean	SD	n				Mean	SD	n	Mean	SD	n	Mean	SD	n
PE 34:0	9.04413	4.26146	4	15.9966	7.65109	8	7.09154	1.43103	5			PE P- 34:1	0.191571	0	1	1.4081	0.571315	5	3.20375	0.705386	4
PE 34:1	1.22541	0.3905	4	1.94248	0.336728	8	2.69347	1.04543	5			PE P- 36:0	5.46426	2.4877	4	5.1215	4.38511	9	5.65324	2.65669	5
PE 36:1	12.4876	0.60695	4	15.5781	3.89626	8	21.6554	4.16677	5			PE P- 36:4	23.6497	3.2857	4	19.7232	4.07142	9	18.607	1.5344	5
PE 36:2	11.0835	1.8426	4	8.30867	2.37877	7	10.2602	1.99704	5			PE P- 38:4	25.0242	2.31016	4	27.5239	6.82573	9	24.8719	3.89634	5
PE 36:4	1.94491	0.75674	4	1.57813	0.839305	6	0.798883	0.263152	5			PE P- 38:5	13.7745	1.8224	4	13.6239	4.62838	9	9.84648	2.86088	5
PE 38:1	1.23949	0.201538	4	1.85257	0.456471	8	4.09227	0.978265	5			PE P- 38:6	13.3709	0.665997	4	15.8292	5.82359	9	12.1351	2.95621	5
PE 38:2	7.32465	1.0803	4	5.91983	1.68652	8	9.93697	1.91274	5			PE P- 40:4	9.03713	1.57003	4	10.0795	3.55361	7	7.29859	1.47409	5
PE 38:3	4.75834	0.951238	4	4.26087	1.42888	7	5.0324	1.07441	5			PE P- 40:5	4.74041	0.845415	4	5.72014	2.75171	7	5.81371	1.11134	5
PE 38:4	29.8458	4.41454	4	26.9542	5.75471	8	18.0772	4.00342	5			PE P- 40:6	4.891	1.83302	4	7.6611	1.57915	6	9.82702	2.2298	5
PE 38:5	2.43851	0.82856	4	2.31932	0.952807	7	1.56235	0.563403	5
PE 40:4	10.3862	1.5036	4	10.086	2.3778	8	9.83035	2.45885	5
PE 40:5	5.53814	0.626947	4	4.80564	0.62122	8	5.14465	1.4398	5
PE 40:6	2.68336	0.125101	4	2.6532	0.792346	8	3.82437	1.23906	5
	Circulating CD8 T Cell Healthy			Circulating CD8 T Cell CC			TIL -T CD8						Circulating CD8 T Cell Healthy			Circulating CD8 T Cell CC			TIL -T CD8
	Mean	SD	n	Mean	SD	n	Mean	SD	n				Mean	SD	n	Mean	SD	n	Mean	SD	n
PC 32:0	11.7105	4.07563	5	48.5115	8.43871	5	12.9237	7.76592	5			PI 34:1	-	-	0	1.37	0.288271	3	2.5379	1.52463	5
PC 32:1	4.46626	4.18716	5	0.45468	0.154724	4	0.669107	0.483081	4			PI 36:1	-	-	0	1.08	0.447996	3	3.7574	2.00929	5
PC 34:1	15.9806	3.89523	5	29.5869	5.36132	5	41.3095	3.14072	5			PI 36:2	1.17985	0.720837	4	2.4025	0.547197	4	6.00995	2.2101	5
PC 34:2	10.1958	4.80241	5	2.50348	1.04104	5	3.59736	1.42112	5			PI 36:4	2.48052	0.559741	3	2.495	0.110905	4	3.74927	1.09201	5
PC 36:1	4.00686	0.915075	5	5.50283	1.84691	5	10.7944	2.15636	5			PI 38:4	92.5862	3.52418	5	84.458	3.07918	5	73.0231	6.84477	5
PC 36:2	14.0696	3.26541	5	7.62431	2.13024	5	18.7424	4.99239	5			PI 38:5	4.9816	1.34319	5	4.132	0.78627	5	6.28122	1.75081	5
PC 36:3	8.59157	3.59266	5	0.816766	0.25244	5	2.87722	1.36198	5			PI 40:4	-	-	0	1.65667	0.620108	3	1.70309	0.527796	5
PC 36:4	11.7358	0.57825	5	1.91487	0.609613	5	3.11254	1.16999	5			PI 40:5	-	-	0	2.735	1.18885	4	1.71929	0.750802	5
PC 38:4	11.7029	4.17223	5	2.72072	0.719135	5	4.62995	1.55648	5			PI 40:6	-	-	0	0.836667	0.148436	3	1.2188	0.439074	5
PC 38:5	5.21558	4.6463	5	0.566135	0.353465	4	1.28974	0.872851	5
PC 38:6	2.90572	0.617514	4	0	0	0	0.469813	0.197143	2

## Sheet: B CELL
	Circulating B Cell Healthy			Circulating B Cell CC			TIL-B						Circulating B Cell Healthy			Circulating B Cell CC			TIL-B
	Mean	SD	n	Mean	SD	n	Mean	SD	n				Mean	SD	n	Mean	SD	n	Mean	SD	n
PE 34:0	10.2657	3.15175	5	19.6012	6.48494	6	8.08585	1.76317	4			PE P- 36:0	11.966	9.01873	5	12.8687	7.71996	4	4.80609	0.408944	4
PE 34:1	0.862052	0.102466	5	1.68644	0.425992	6	1.87974	0.343629	4			PE P- 36:1	-	-	0	-	-	0	2.90417	0.309466	4
PE 36:1	14.6472	3.6934	5	17.596	3.69036	6	17.3145	2.0684	4			PE P- 36:2	-	-	0	-	-	0	2.00247	0.662729	4
PE 36:2	12.6265	1.56969	5	8.0175	2.13496	6	9.80965	1.10494	4			PE P- 36:4	21.8139	3.72829	5	20.6982	4.06008	4	9.80707	0.502836	4
PE 36:4	1.18151	0.92243	5	1.4518	0.944464	6	1.66644	0.215723	4			PE P- 38:3	0.953959	0.195479	3	2.28036	1.17213	4	2.16351	0.572553	4
PE 38:1	1.15003	1.01285	5	2.10547	0.996283	6	1.76515	0.306578	4			PE P- 38:4	22.4238	4.65064	5	25.5164	2.18093	4	19.3137	3.67301	4
PE 38:2	9.00073	0.743457	5	7.10311	0.943793	6	5.61746	0.798377	3			PE P- 38:5	17.2386	6.6422	5	16.5386	2.24674	4	13.3378	1.26802	4
PE 38:3	5.1473	1.47518	5	3.32937	1.36918	6	4.36241	0.944628	3			PE P- 38:6	9.97507	2.91281	5	10.3744	3.14182	4	13.0359	2.32242	4
PE 38:4	23.8975	5.32198	5	21.4774	6.11885	6	29.7479	4.68968	4			PE P- 40:4	13.1388	8.12396	5	10.6172	1.65184	2	8.90528	2.96455	4
PE 38:5	2.45702	0.977176	5	2.44707	0.945322	4	3.10709	0.483869	4			PE P- 40:5	3.99246	1.44115	2	4.76943	1.24345	3	10.855	0.77389	4
PE 40:4	10.6425	1.06435	5	9.31881	1.47243	6	8.96291	2.45266	4			PE P- 40:6	3.18612	1.36274	2	2.83761	1.97523	4	12.8689	1.91272	4
PE 40:5	5.93707	1.38078	5	4.93687	1.05333	6	6.38704	0.513783	4
PE 40:6	2.18501	1.2275	5	1.7446	0.735371	6	3.78879	0.292297	4
	Circulating B Cell Healthy			Circulating B Cell CC			TIL-B					Circulating B Cell Healthy			Circulating B Cell CC			TIL-B
	Mean	SD	n	Mean	SD	n	Mean	SD	n			Mean	SD	n	Mean	SD	n	Mean	SD	n
PC 32:0	15.3377	2.99068	3	22.144	1.61314	2	13.5117	4.07515	4		PI 36:1	-	-	0	1.88467	1.71552	2	1.84179	0.491158	4
PC 32:1	0.381333	0.04769	3	0.379111	0.02186	2	0.625	0.223173	4		PI 36:2	1.50315	1.34429	5	3.35276	0.388047	2	2.95891	0.771703	4
PC 34:1	26.5873	3.79746	3	28.5861	3.35028	2	47.1457	3.59611	4		PI 36:4	1.85594	0.979364	5	2.02616	1.35809	3	4.39902	0.70181	4
PC 34:2	9.164	1.66063	3	7.01377	1.19805	2	4.459	0.988066	4		PI 38:4	88.8938	5.30722	5	87.3002	7.76435	7	80.2116	3.55094	4
PC 36:1	7.42067	1.19501	3	7.36758	0.49352	2	7.452	2.40078	4		PI 38:5	7.7471	3.34003	5	6.28273	3.22907	6	6.08239	0.784498	4
PC 36:2	18.0027	2.13167	3	13.4292	1.73114	2	12.7118	2.24614	4		PI 40:4	-	-	0	1.13889	0	1	1.6383	0.222921	4
PC 36:3	4.02767	0.481984	3	3.1878	0.752248	2	2.88775	0.665153	4		PI 40:5	-	-	0	10.9038	3.08499	3	1.77812	0.876344	4
PC 36:4	8.08767	1.27691	3	7.86427	2.98125	2	6.2805	2.5058	4		PI 40:6	-	-	0	0.798901	0	1	1.08987	0.351384	4
PC 38:4	8.91567	1.47579	3	8.20553	2.60599	2	3.23925	0.767295	4
PC 38:5	1.60633	0.611285	3	1.43516	0.789091	2	1.3195	0.383876	4
PC 38:6	0.469333	0.143151	3	0.387477	0.248647	2	0.49	0.0840179	3

## Sheet: Monocyte-TAM
	Circulating Monocyte Healthy			Circulating Monocyte CC			M1-like TAM			M2-like TAM						Circulating Monocyte Healthy			Circulating Monocyte CC			M1-like TAM			M2-like TAM
	Mean	SD	n	Mean	SD	n	Mean	SD	n	Mean	SD	n				Mean	SD	n	Mean	SD	n	Mean	SD	n	Mean	SD	n
PE 34:0	6.68801	1.60345	8	6.889	2.52958	9	8.71975	5.4023	6	6.55372	3.76746	6			PE P- 34:0	-	-	0	-	-	0	1.29573	0.352662	2	2.28703	1.65182	4
PE 34:1	1.69104	0.465676	8	1.85866	0.42518	9	3.9306	1.83655	6	4.0145	2.10185	6			PE P- 34:1	1.27556	0.313556	7	1.2918	0.246318	8	3.23067	1.51693	5	7.66088	5.40043	5
PE 36:1	21.7079	1.53238	8	21.9787	2.92746	9	32.0247	4.50967	6	31.0745	4.02129	6			PE P- 34:2	-	-	0	-	-	0	1.26032	0.781209	2	2.3678	1.55772	4
PE 36:2	10.1895	1.219	8	8.92956	1.98747	9	11.2738	3.04632	6	13.3107	2.64449	6			PE P- 36:0	2.34213	0.898356	8	3.46504	1.76791	8	10.0841	4.74262	3	6.33147	3.16782	5
PE 38:1	3.56482	1.22091	8	3.33812	0.748688	9	7.5552	1.33988	6	7.26665	0.710525	6			PE P- 36:1	1.30033	0.270811	7	1.25751	0.261982	8	5.47884	1.04301	5	7.23091	2.54838	5
PE 38:2	10.449	1.72279	8	10.3872	1.96484	9	13.3446	1.33574	6	13.7358	0.961084	6			PE P- 36:2	-	-	0	-	-	0	1.89236	1.19203	4	4.92755	3.07685	5
PE 38:3	4.50051	1.07469	8	5.42299	1.86824	9	4.73773	0.855614	6	5.70843	0.772439	6			PE P- 36:3	-	-	0	-	-	0	1.29148	0.211842	2	1.86716	0.664261	4
PE 38:4	22.2703	1.59926	8	20.4323	2.85837	9	7.95442	3.01944	6	8.31328	1.80175	6			PE P- 36:4	23.8757	2.49138	8	20.2764	2.0979	8	8.81253	3.4033	5	10.7505	2.08018	5
PE 38:5	2.03032	0.662482	8	2.29398	0.580636	8	0.902938	0.205931	6	1.50518	0.455819	5			PE P- 38:1	-	-	0	-	-	0	3.27375	1.03458	5	3.11635	1.15611	5
PE 40:4	8.60399	1.33156	8	8.12933	1.55655	9	4.17565	1.67251	6	3.79315	1.38271	6			PE P- 38:2	-	-	0	-	-	0	2.31935	1.15994	5	2.18645	0.589062	5
PE 40:5	4.60957	0.652476	8	5.71049	1.10736	9	3.148	1.0829	6	2.86156	1.37911	6			PE P- 38:3	3.69149	0.971553	8	4.21037	1.30765	8	10.0916	1.77072	5	5.12298	1.94774	5
PC 40:6	3.69502	0.954988	8	4.88458	1.51798	9	2.23257	0.650518	6	2.53608	0.758652	5			PE P- 38:4	28.2917	3.39865	8	22.9718	3.98744	8	13.5879	3.77561	5	14.9129	2.75367	5
															PE P- 38:5	13.236	2.90733	8	14.0892	2.80745	8	6.09847	1.36951	5	7.88644	1.26392	5
															PE P- 38:6	6.01676	1.7702	8	8.81304	2.39456	8	4.4537	1.78073	5	5.57486	1.06821	5
															PE P- 40:3	1.27769	0.50916	7	1.20819	0.499051	8	4.36714	0.881789	4	2.19316	0.873545	5
															PE P- 40:4	9.15469	2.25754	8	8.59775	2.14421	8	10.4531	2.74017	5	6.63744	2.54917	5
															PE P- 40:5	5.74839	0.98109	8	6.87282	0.936025	8	6.71073	1.48105	5	5.33294	1.48612	5
															PE P- 40:6	4.88146	0.692967	7	6.94603	0.934063	8	4.10359	1.50879	5	4.91761	1.26219	5
	Circulating Monocyte Healthy			Circulating Monocyte CC			M1-like TAM			M2-like TAM						Circulating Monocyte Healthy			Circulating Monocyte CC			M1-like TAM			M2-like TAM
	Mean	SD	n	Mean	SD	n	Mean	SD	n	Mean	SD	n				Mean	SD	n	Mean	SD	n	Mean	SD	n	Mean	SD	n
PC 32:0	13.7865	2.30582	3	11.85	3.97222	5	15.8325	3.237	4	9.79337	3.05808	6			PI 34:1	0.947108	0.464451	5	1.67167	0.255454	6	3.56825	1.11148	5	3.42762	1.00327	3
PC 32:1	0.277402	0.0123014	3	3.57365	2.86467	5	0.499593	0.259057	2	1.14319	1.04434	6			PI 36:1	1.94159	1.30506	8	3.9475	1.56287	8	11.2159	3.98455	5	7.37056	1.69164	3
PC 34:1	32.6781	3.39327	3	33.3674	2.14398	5	42.4725	4.44033	4	50.9022	10.0971	6			PI 36:2	6.31925	2.71099	8	9.02625	1.79921	8	14.9135	3.13843	5	12.4326	1.45254	3
PC 34:2	4.49514	1.03679	3	5.2866	1.80145	5	4.55177	1.01989	4	5.89137	3.29504	6			PI 36:3	1.19916	0.686111	8	1.49	0.591246	8	1.30166	0.274262	3	2.82101	0.317115	3
PC 36:1	11.5809	1.38314	3	8.2355	2.45614	5	6.769	1.29281	3	6.63524	2.12818	5			PI 36:4	2.24171	0.279034	8	1.98	0.399357	8	1.51454	0.683931	2	1.94972	0.60461	3
PC 36:2	21.5829	2.18963	3	20.7982	2.23783	5	23.002	4.09197	4	20.6939	7.31172	6			PI 38:3	6.76	1.3435	2	7.77	1.66877	2	6.57915	2.21874	4	7.35957	0.652608	3
PC 36:3	3.74551	0.623584	3	4.81804	1.71661	5	3.55991	2.06256	4	3.04013	1.17405	5			PI 38:4	77.3544	6.62812	8	70.3	3.16917	8	56.388	5.12711	5	54.9135	0.355092	3
PC 36:4	3.88921	1.14461	3	4.01819	1.07285	5	1.92791	0.732919	4	1.48032	0.656825	6			PI 38:5	3.92266	0.683549	8	3.905	0.541717	8	4.11956	0.951676	5	5.51422	1.17577	3
PC 38:4	6.40052	0.966491	3	5.71611	1.11377	5	2.32665	1.10515	4	1.68612	0.848447	5			PI 40:4	1.89386	0.400287	8	1.69875	0.474566	8	1.32144	0.761941	3	1.57372	0.675421	3
PC 38:5	1.18934	0.26684	3	1.89156	1.23436	5	0.656568	0.233206	4	0.412124	0.0582989	6			PI 40:5	1.95825	0.576345	7	3.1125	0.78872	8	2.65175	0.821753	3	2.10324	0.35758	2
PC 38:6	0.374605	0.0515676	3	0.553391	0.345467	4	0.343652	0.122061	4	0.215708	0.030514	6			PI 40:6	1.13194	0.468366	8	1.34625	0.243248	8	1.26783	0.642571	3	1.85292	0.143044	2

## Sheet: Neutrophil-TAN
	Circulating Neutrophil Healthy			Circulating Neutrophil CC			TAN						Circulating Neutrophil Healthy			Circulating Neutrophil CC			TAN
	Mean	SD	n	Mean	SD	n	Mean	SD	n				Mean	SD	n	Mean	SD	n	Mean	SD	n
PE 34:0	3.81082	1.04883	5	5.53819	1.61393	10	3.84556	0.955429	6			PE P- 34:1	10.6057	2.2671	7	11.1463	1.03638	6	8.75845	2.40513	6
PE 34:1	1.49474	0.679149	5	2.14869	0.351355	9	4.14513	1.19864	6			PE P- 34:2	3.42174	0.564517	7	2.12109	0.342542	6	2.179	0.509116	6
PE 36:1	35.9582	4.96653	5	40.6216	4.54143	10	38.0319	0.573824	6			PE P- 36:0	3.72178	1.06199	7	6.7417	2.79517	6	7.64555	2.33864	6
PE 36:2	15.2975	1.16753	5	11.4657	2.52387	10	13.2252	1.51682	6			PE P- 36:1	10.0355	2.31261	7	11.85	1.67048	6	9.95566	1.15178	6
PE 38:1	5.52814	1.41028	5	8.40123	2.13629	10	8.54229	1.14268	6			PE P- 36:2	10.8151	1.52862	7	8.43879	0.536383	6	7.19345	1.0253	5
PE 38:2	19.7627	4.25089	5	16.9981	2.97733	10	15.1291	0.768615	6			PE P- 36:3	4.06524	0.421083	7	3.04644	0.534908	6	2.30134	0.732404	6
PE 38:3	7.94313	1.59421	5	5.51544	1.37569	9	5.6965	0.910224	6			PE P- 36:4	7.8788	1.53469	7	6.49379	1.212	6	6.72101	1.24574	6
PE 38:4	4.71434	3.38119	5	5.20301	5.32959	10	6.18871	1.3492	6			PE P- 38:1	4.69872	1.58421	7	6.07032	2.14346	6	5.79722	1.32758	6
PE 40:2	1.61409	0.762748	5	1.51648	0.57608	10	1.20392	0.465469	6			PE P- 38:2	4.87315	1.70581	7	4.75126	1.87621	6	4.09719	0.70394	6
PE 40:3	1.78619	0.717288	5	1.33207	0.659249	10	1.11572	0.203805	6			PE P- 38:3	4.69145	0.235087	7	4.58185	0.972256	6	6.03522	1.30702	6
PE 40:4	2.09007	1.23086	5	2.02591	1.58566	10	2.87602	0.692529	6			PE P- 38:4	16.4851	2.20994	7	16.3584	1.76729	6	13.9587	2.50376	6
												PE P- 38:5	4.95924	1.71661	7	4.42071	2.02518	6	5.4645	0.4946	6
												PE P- 40:2	1.92739	0.363521	7	1.72286	0.539791	6	1.63026	0.495848	6
												PE P- 40:3	2.68162	0.204285	7	2.34496	0.850503	6	3.53607	1.36415	6
												PE P- 40:4	4.89255	0.804548	7	5.28853	0.781572	6	7.06238	2.51786	6
												PE P- 40:5	2.98979	1.01578	7	2.92215	1.23936	6	5.17743	1.40614	6
												PE P- 40:6	1.46666	0.790424	6	2.04103	0.876013	5	3.05163	0.337541	6
Circulating Neutrophil Healthy				Circulating Neutrophil CC			TAN						Circulating Neutrophil Healthy			Circulating Neutrophil CC			TAN
	Mean	SD	n	Mean	SD	n	Mean	SD	n				Mean	SD	n	Mean	SD	n	Mean	SD	n
PC 32:0	7.18263	1.83356	5	9.80506	3.49161	7	6.93058	2.61841	6			PI 34:1	1.42532	0.577201	4	1.91552	0.629981	9	5.01459	2.37085	6
PC 32:1	0.30941	0.0306333	5	4.57508	3.35361	5	0.783764	0.185103	6			PI 36:1	5.33051	2.26998	4	9.39515	3.10686	9	10.9568	2.88445	6
PC 34:1	38.4893	4.85629	5	44.5323	2.7145	7	51.8765	8.28986	6			PI 36:2	13.1424	0.745113	4	13.3459	2.47633	8	14.2245	2.28335	6
PC 34:2	6.85343	2.66427	5	3.7419	1.21363	7	4.51849	2.36439	6			PI 36:3	2.58656	0.47029	4	1.92109	0.601005	8	2.91929	1.14341	6
PC 36:1	9.80337	1.67686	5	7.61689	1.87845	7	7.09609	1.9379	6			PI 38:3	8.73452	2.29656	4	13.239	4.69579	7	9.58323	3.53516	6
PC 36:2	29.7395	2.43916	5	27.4665	5.71739	7	23.2962	3.04526	6			PI 38:4	63.3252	4.8933	4	58.6491	10.1608	9	48.7012	7.94072	6
PC 36:3	5.23016	2.13352	5	2.46728	0.587734	7	2.79911	1.88274	6			PI 38:5	2.34892	1.00576	4	2.08661	0.952175	7	4.20492	0.616141	6
PC 36:4	0.879491	0.420336	5	0.473274	0.384496	6	1.08653	0.568579	5			PI 40:4	2.34739	0.40835	4	2.67376	0.616481	7	2.35865	0.485741	6
PC 38:4	1.08778	0.393641	4	0.631472	0.654261	7	1.10761	0.475959	5			PI 40:5	1.01225	0.00195706	3	3.1759	1.78095	7	2.03683	0.59088	6
PC 38:5	0.516275	0.102759	5	0.465414	0	1	0.571652	0.0784792	6
PC 38:6	0.315395	0.018176	2	-	-	0	0.299206	0.0410765	6

## Sheet: NK Cell
	Circulating NK Healthy			Circulating NK CC					Circulating NK Healthy			Circulating NK CC
	Mean	SD	n	Mean	SD	n			Mean	SD	n	Mean	SD	n
PE 34:0	10.1754	4.43481	5	15.4392	5.58168	9		34:1	2.04	0.226274	2	1.52667	0.241109	3
PE 34:1	2.01657	0.50006	5	2.88244	0.519056	9		36:0	2.70333	1.1115	3	4.392	1.25352	5
PE 36:1	13.4216	2.85282	5	14.8428	2.74306	9		36:4	25.51	3.00135	3	22.4967	2.69693	6
PE 36:2	14.8091	1.51494	5	9.37347	1.45572	9		38:4	35.0667	1.51302	3	30.6833	3.62334	6
PE 38:1	1.32676	0.551593	5	2.06161	0.39562	9		38:5	9.79333	1.13918	3	10.7417	1.70823	6
PE 38:2	9.38726	1.20346	5	6.51502	1.07814	9		38:6	5.1	1.6691	3	8.93667	2.98765	6
PE 38:3	5.18238	1.63149	5	3.90051	1.23882	9		40:4	12.7633	2.54907	3	11.4833	3.20676	6
PE 38:4	25.0705	5.29239	5	25.5016	5.04187	9		40:5	4.66333	1.59303	3	5.69333	0.826043	6
PE 38:5	1.49183	0.45054	5	2.18709	0.589399	6		40:6	3.04	1.22405	3	5.53667	1.33427	6
PE 40:4	11.4019	2.00454	5	11.5713	1.85705	9
PE 40:5	3.99894	1.37266	5	4.3795	0.401417	9
PE 40:6	1.71788	0.558635	5	2.07449	0.510211	9
	Circulating NK Healthy			Circulating NK CC					Circulating NK Healthy			Circulating NK CC
	Mean	SD	n	Mean	SD	n			Mean	SD	n	Mean	SD	n
PC 32:0	13.6175	0.809947	3	41.2514	1.38256	2		PI 34:1	0.740326	0.0440933	2	1.32371	0.286835	5
PC 32:1	0.727348	0.143921	3	0.867164	0.334611	2		PI 36:1	-	-	0	1.1345	0.307426	5
PC 34:1	22.4766	2.82759	3	26.1078	4.53319	2		PI 36:2	3.53847	1.5031	4	2.99653	0.658299	6
PC 34:2	10.0895	1.6565	3	5.10673	0.566651	2		PI 36:4	2.44755	0.918985	4	3.19567	0.359003	6
PC 36:1	8.23443	1.4061	3	4.52107	1.40955	2		PI 38:4	88.6485	3.06105	4	83.6949	2.39339	6
PC 36:2	20.928	3.96221	3	11.7246	3.85677	2		PI 38:5	4.39674	0.866968	4	4.23351	0.505138	6
PC 36:3	4.21673	0.474601	3	1.99478	1.36757	2		PI 40:4	0.780884	0.360724	2	1.08832	0.590569	4
PC 36:4	6.83725	1.27495	3	3.10779	2.26881	2		PI 40:5	0.832352	0	1	3.10529	1.7062	6
PC 38:4	11.0952	1.5997	3	4.8136	3.16516	2
PC 38:5	1.44419	0.593403	3	1.00996	0	1
PC 38:6	0.499873	0.0401823	2	-	-	0

## Sheet: NK T Cell
	Circulating NK T Cell Healthy			Circulating NK T Cell CC						HEALTHY			NEO
	Mean	SD	n	Mean	SD	n				Mean	SD	n	Mean	SD	n
PE 34:0	10.5424	5.17584	4	17.5854	6.87885	9			PE P- 36:0	5.755	1.18087	2	5.914	0.868522	5
PE 34:1	1.0572	0.271971	4	2.43009	0.623645	8			PE P- 36:4	20.9167	1.95452	3	17.692	2.40806	5
PE 36:1	13.641	4.29141	4	18.5508	7.7111	9			PE P- 38:4	32.64	2.06475	2	30.292	3.79889	5
PE 36:2	10.6282	0.236564	3	7.2801	2.23602	9			PE P- 38:5	7.38333	5.22295	3	10.076	1.78113	5
PE 38:1	1.57953	1.0217	4	1.88692	0.694231	9			PE P- 38:6	6.28	0.900722	3	11.406	3.09322	5
PE 38:2	8.49781	2.15377	4	5.21931	1.46718	9			PE P- 40:4	17.4033	4.63725	3	14.258	2.69389	5
PE 38:3	4.47825	1.66751	4	3.12933	1.05792	8			PE P- 40:5	5.26	3.77595	2	6.16333	1.52546	3
PE 38:4	26.956	6.39924	4	24.5599	4.76776	9			PE P- 40:6	3.805	2.31224	2	6.662	0.748512	5
PE 38:5	1.79918	1.04267	4	1.88288	0.347388	8
PE 40:4	14.241	1.13987	4	11.767	2.90445	9
PE 40:5	6.40065	2.78483	4	4.45991	1.32087	9
PE 40:6	2.83581	1.25684	4	2.33473	0.702748	8
	Circulating NK T Cell Healthy			Circulating NK T Cell CC						Circulating NK T Cell Healthy			Circulating NK T Cell CC
	Mean	SD	n	Mean	SD	n				Mean	SD	n	Mean	SD	n
PC 32:0	11.9067	5.93598	3	29.113	5.1628	3			34:1	-	-	0	1.20331	0.352108	3
PC 32:1	0.413268	0.156337	3	0.567847	0.228195	3			36:1	-	-	0	0.759962	0.574128	3
PC 34:1	24.2306	3.46253	3	28.2901	2.65587	3			36:2	1.02574	0.682179	3	2.302	0.480533	5
PC 34:2	7.97231	1.34222	3	4.93549	0.671915	3			36:3	1.1069	0.700583	2	-	-	0
PC 36:1	9.51577	1.75484	3	7.8426	4.12558	3			36:4	1.58289	0.220657	2	2.54399	0.612622	5
PC 36:2	19.3287	3.26378	3	10.289	1.47356	3			38:4	91.9523	2.88727	3	85.6941	2.27602	5
PC 36:3	4.57049	1.2472	3	2.5226	1.0205	3			38:5	5.22878	0.890435	3	4	0.740894	5
PC 36:4	7.5147	1.42535	3	6.02886	1.12557	3			40:4	-	-	0	1.26246	0.326756	4
PC 38:4	11.895	1.85731	3	9.0878	1.49064	3			40:5	-	-	0	4.09001	3.54838	4
PC 38:5	2.01156	0.870138	3	1.2241	0.344699	3
PC 38:6	0.640892	0.230456	3	0.295737	0	1
