# Supplementary material for: Advancing immune profiling in colon cancer through enhanced lipidomics of low‐input samples
Source: Clin Transl Med. 2025 Jul 11;15(7):e70399. doi: 10.1002/ctm2.70399 (PMC12246954; doi:10.1002/ctm2.70399)
Supplement: Supplementary file 4 — Supporting Information [file CTM2-15-e70399-s001.xlsx]

## Sheet: CD4 ex vivo
	Naive CD4 T Cell			Activated CD4 T Cell						Naive CD4 T Cell			Activated CD4 T Cell
	Mean	SD	n	Mean	SD	n				Mean	SD	n	Mean	SD	n
PE 34:0	13.2584	3.58866	8	9.43816	2.9462	9			PE P- 34:1	1.1929	0	1	1.29081	0.340979	2
PE 34:1	1.6075	1.21575	8	3.89735	1.83751	9			PE P- 36:0	2.89303	1.99152	7	1.75391	0.692218	2
PE 34:2	1.01664	0.403015	7	2.22636	0.897916	8			PE P- 36:4	32.6787	6.64354	8	33.5166	6.38398	8
PE 36:1	9.68541	1.64476	8	10.2065	1.31045	9			PE P- 38:3	1.11408	0.172346	2	2.91793	0	1
PE 36:2	12.2041	2.42666	8	13.7396	1.81136	9			PE P- 38:4	28.4584	5.63297	8	34.1701	3.54257	8
PE 36:3	1.06571	0.947661	8	3.5729	1.56507	9			PE P- 38:5	15.2706	1.26775	7	15.3061	3.08644	8
PE 36:4	4.60025	1.27669	8	5.46303	1.37206	9			PE P- 38:6	12.796	4.33839	8	10.7468	2.87712	8
PE 38:2	3.18945	0.343035	8	2.43015	0.622576	9			PE P- 40:4	4.31584	1.41888	7	2.96983	1.18635	5
PE 38:3	4.60598	1.78689	6	5.63209	1.49893	9			PE P- 40:5	4.11493	1.4965	7	3.1251	1.46783	6
PE 38:4	27.4061	4.34094	8	21.1635	3.71176	9			PE P- 40:6	3.15892	1.7932	6	1.49524	0.571591	5
PE 38:5	6.31543	1.20374	8	7.59169	1.69676	9
PE 40:4	4.12438	0.970235	8	2.62278	0.958662	9
PE 40:5	7.01489	1.35915	8	6.60983	1.49139	9
PE 40:6	4.04855	0.359195	8	4.36773	1.2778	9
PE 40:7	1.29812	0.470667	7	1.44639	0.606332	8
	Naive CD4 T Cell			Activated CD4 T Cell						Naive CD4 T Cell			Activated CD4 T Cell
	Mean	SD	n	Mean	SD	n				Mean	SD	n	Mean	SD	n
PC 32:0	28.5003	5.82601	3	27.1963	3.41367	7			PI 34:1	0.539029	0.425326	6	1.72323	0.914969	10
PC 32:1	0.578352	0.172264	4	2.63266	1.36919	8			PI 34:2	0.595609	0.363461	7	1.54262	0.948304	10
PC 34:1	22.8022	7.3745	4	26.3255	5.01116	8			PI 36:1	0.659584	0.805165	3	1.50737	1.12199	10
PC 34:2	12.2086	3.4405	4	14.7271	4.45737	8			PI 36:2	2.49873	2.16551	8	6.15	3.08046	10
PC 36:1	1.4176	1.15654	4	1.0785	1.1146	8			PI 36:3	3.23273	0	1	3.3785	2.08122	9
PC 36:2	5.37395	2.2056	4	6.07548	2.3768	8			PI 36:4	11.8239	5.41479	8	8.65269	2.34658	10
PC 36:3	4.36583	0.500955	4	6.83992	1.85367	8			PI 38:4	72.8461	6.85932	8	64.3954	8.04346	10
PC 36:4	16.405	3.97173	3	9.48291	3.61518	7			PI 38:5	9.67764	1.44613	8	10.7063	0.848395	10
PC 38:4	3.82414	1.10786	4	2.96045	1.12594	8			PI 38:6	0.714684	0.395287	8	0.760322	0.351285	10
PC 38:5	2.79768	0.326175	4	1.9444	0.567934	8			PI 40:4	0.34897	0.0325328	3	0.763681	0.206865	2
PC 38:6	1.11396	0.166584	4	0.730971	0.322398	8			PI 40:5	0.439826	0.0900235	5	0.65067	0.202848	10
									PI 40:6	0.521413	0.188808	7	0.717953	0.136251	10

## Sheet: CD8 ex vivo
	Naive CD8 T Cell			Activated CD8 T Cell					Naive CD8 T Cell			Activated CD8 T Cell
	Mean	SD	n	Mean	SD	n			Mean	SD	n	Mean	SD	n
PE 34:0	15.2682	4.28352	7	8.40498	3.27465	7		PE P- 36:0	3.1762	0.882538	3	1.96396	0.634718	2
PE 34:1	1.37371	0.450419	4	7.40558	2.67505	7		PE P- 36:4	30.7539	6.16558	4	33.7704	1.79993	2
PE 34:2	0.580109	0.721246	2	3.2779	1.59476	7		PE P- 38:4	27.3901	2.15151	4	33.0375	2.39969	2
PE 36:1	11.4175	1.73384	7	12.7934	2.75831	7		PE P- 38:5	17.245	0.929164	3	18.1866	2.02557	2
PE 36:2	12.4018	3.93279	7	15.9602	1.94617	7		PE P- 38:6	17.1719	3.92351	4	7.82897	1.934	2
PE 36:3	0.727641	0.852468	2	5.8385	2.52655	7		PE P- 40:4	4.33574	0.547494	3	2.0512	0.511347	2
PE 36:4	4.47087	1.28405	5	4.29805	1.37099	5		PE P- 40:5	3.80545	1.28669	3	2.57359	0.554989	2
PE 38:2	2.47706	0.683802	5	3.10683	0.83992	7		PE P- 40:6	4.3497	1.81057	3	1.17539	0	1
PE 38:3	2.24772	0.927396	4	7.67647	1.19913	7
PE 38:4	33.7374	2.94463	7	16.432	3.19797	6
PE 38:5	5.3761	2.08635	7	6.68373	1.33199	7
PE 40:4	3.99296	0.851074	5	2.91615	0.807049	7
PE 40:5	6.50446	0.61787	7	4.9647	1.13554	7
PE 40:6	4.07226	1.61567	7	2.99178	0.791221	7
PE 40:7	1.68761	0.844972	4	0.825164	0.254416	7
	Naive CD8 T Cell			Activated CD8 T Cell					Naive CD8 T Cell			Activated CD8 T Cell
	Mean	SD	n	Mean	SD	n			Mean	SD	n	Mean	SD	n
PC 32:0	26.1079	5.1797	3	24.4078	7.28021	4		PI 34:1	0.681992	0.38768	3	2.91124	0.916913	7
PC 32:1	0.805543	0.388892	3	5.36467	2.14702	4		PI 34:2	0.376797	0.237857	2	2.58226	0.958631	7
PC 34:1	20.6456	1.75434	3	31.395	1.06212	4		PI 36:1	0.290189	0	1	4.10337	1.13759	7
PC 34:2	12.2619	2.85767	3	13.6561	0.426965	4		PI 36:2	2.22483	1.72281	4	12.4958	3.47043	7
PC 36:1	0.477922	0.00557271	2	1.08017	0.482999	4		PI 36:4	10.489	3.47699	7	6.5401	2.33219	7
PC 36:2	3.50386	0.400585	3	7.67434	2.35494	4		PI 38:4	77.9412	4.4229	7	61.8136	5.80506	7
PC 36:3	3.59403	0.229245	3	7.95941	2.17735	4		PI 38:5	9.99989	1.18282	7	9.55361	1.30117	7
PC 36:4	24.8932	5.7524	3	4.9625	1.99239	4
PC 38:4	4.29292	1.63862	3	2.05061	1.11466	4
PC 38:5	2.73607	0.739819	3	1.17982	0.741287	4
PC 38:6	1.26064	0.212614	2	0.26958	0.203223	4

## Sheet: B Cell ex vivo
	Naive B Cell			Activated B Cell							Naive B Cell			Activated B Cell
	Mean	SD	n	Mean	SD	n					Mean	SD	n	Mean	SD	n
PE 34:0	6.77296	4.15784	7	6.89363	4.13086	6				PE P- 34:1	1.4647	0.155065	5	1.63069	0.669702	6
PE 34:1	2.7004	0.476869	7	3.75772	1.38549	6				PE P- 36:0	5.06576	6.8362	7	2.82741	2.29919	6
PE 36:1	18.6348	2.73776	7	18.8414	3.48366	6				PE P- 36:1	1.20306	0.256687	5	1.3315	0.375989	5
PE 36:2	6.99158	0.907053	7	6.98873	1.46706	6				PE P- 36:4	21.3085	0.848565	7	20.9445	0.64838	6
PE 36:4	2.13752	0.717	7	2.3728	0.523115	6				PE P- 38:4	36.7431	7.53849	7	32.8696	10.9159	6
PE 38:1	6.62229	1.79217	7	5.64232	2.36904	5				PE P- 38:5	12.6647	2.1843	7	15.524	5.19445	6
PE 38:2	5.33487	0.467503	7	5.0929	0.900468	6				PE P- 38:6	3.86702	2.83327	7	5.05404	3.54978	6
PE 38:3	3.19162	0.18337	3	4.22477	0.154775	2				PE P- 40:4	11.1852	1.24783	7	9.16585	2.49812	6
PE 38:4	28.3117	6.08567	7	29.3278	3.66512	5				PE P- 40:5	5.36393	0.589185	6	6.75506	1.83601	6
PE 38:5	3.14817	0.772566	7	4.38602	1.25943	6				PE P- 40:6	3.10633	0.69539	6	4.11921	1.21556	6
PE 40:4	11.1416	1.60983	7	10.8602	2.26997	6
PE 40:5	4.42922	1.03372	7	6.60265	3.29013	6
PE 40:6	2.40707	0.451804	7	3.65395	1.46363	6
	Naive B Cell			Activated B Cell							Naive B Cell			Activated B Cell
	Mean	SD	n	Mean	SD	n					Mean	SD	n	Mean	SD	n
PC 32:0	18.633	12.5181	5	18.8006	10.1105	5				PI 34:1	0.491052	0.146152	6	1.48099	1.04615	6
PC 32:1	0.777582	0.202056	3	2.2349	0.419139	3				PI 34:2	2.15251	0.262629	3	1.15216	0.928396	5
PC 34:1	31.7027	5.60175	5	33.7296	3.14521	5				PI 36:1	0.995562	0.922169	7	2.04837	1.58869	6
PC 34:2	5.18697	0.99628	5	3.96242	1.94475	5				PI 36:2	1.41569	0.764434	7	2.12008	1.19999	6
PC 36:1	10.2835	3.90515	5	9.48176	3.13406	5				PI 36:4	2.83709	0.56473	7	2.88265	0.53678	6
PC 36:2	10.9788	1.75366	5	9.48008	2.94247	5				PI 38:4	86.5121	1.78892	7	81.0149	6.65616	6
PC 36:3	2.30062	0.507471	5	2.07464	0.172789	4				PI 38:5	4.36175	0.699788	7	6.18956	1.70349	6
PC 36:4	7.55594	0.986797	5	8.08314	1.86642	5				PI 40:4	0.999282	0.226781	7	0.989881	0.135902	6
PC 38:4	10.5102	1.67765	5	10.5225	1.93022	5				PI 40:5	1.04867	0.313844	7	1.70948	0.762966	5
PC 38:5	1.99615	0.784439	5	2.41694	0.736992	5				PI 40:6	0.567537	0.0812454	6	0.888881	0.326484	6
PC 38:6	0.642607	0.32125	3	0.652898	0.230356	4

## Sheet: Monocytes ex vivo
	Monocytes Control			IFN - Monocytes			fMLP - Monocytes			TNF- Monocytes			PMA - Monocytes			LPS - Monocytes						Monocytes Control			IFN - Monocytes			fMLP - Monocytes			TNF- Monocytes			PMA - Monocytes			LPS - Monocytes
	Mean	SD	n	Mean	SD	n	Mean	SD	n	Mean	SD	n	Mean	SD	n	Mean	SD	n				Mean	SD	n	Mean	SD	n	Mean	SD	n	Mean	SD	n	Mean	SD	n	Mean	SD	n
PE 34:0	8.98947	1.591	5	7.66184	1.59424	4	8.08114	1.87649	5	9.94265	0.397017	3	9.06162	2.93452	5	10.0425	1.23793	5			PE P- 34:0	1.15162	0.313717	2	1.13319	0.490427	3	0.950083	0	1	0.9705	0.305246	2	1.53363	0.677215	4	2.96525	0	1
PE 34:1	3.17107	0.268684	5	3.24049	0.221122	4	3.17329	0.181726	5	3.39017	0.247129	3	3.38658	0.254703	5	3.6268	0.50833	5			PE P- 34:1	2.22389	0.432312	5	2.82577	0.97662	4	2.0912	0.180161	5	2.60492	0.174504	3	2.78539	0.595441	5	2.71888	1.04327	5
PE 36:0	1.65758	0.236115	5	1.05416	0.989852	3	1.50933	0.393187	5	1.80758	0.314807	3	1.71312	0.600534	5	1.78326	0.383414	4			PE P- 36:0	2.47983	0.402542	5	3.90039	2.80973	4	2.21568	0.393091	5	2.85498	1.08739	3	2.85981	0.975526	5	3.4659	1.59127	5
PE 36:1	23.493	1.38778	5	24.0287	1.86279	4	23.0238	0.890204	5	23.5483	0.586287	3	23.0378	1.05841	5	25.1497	2.07191	5			PE P- 36:1	2.02043	0.260196	5	3.00124	1.4689	4	1.77661	0.0944423	5	2.24641	0.352131	3	2.6699	0.711538	5	2.65158	1.01398	5
PE 36:2	11.6523	1.47366	5	11.6099	2.05867	4	11.9331	1.52485	5	11.3065	1.97387	3	12.1277	2.00323	5	12.4329	1.1211	5			PE P- 36:2	1.45769	0.345427	5	2.18035	1.36216	4	1.44329	0.282167	5	1.50097	0.366706	3	2.15321	1.04047	5	1.73382	0.564944	5
PE 36:3	1.41787	0.208435	5	1.4904	0.393324	4	1.59476	0.310897	5	1.34957	0.289994	3	1.55785	0.352936	5	1.42731	0.302197	5			PE P- 36:4	18.5352	0.687768	5	16.7085	4.06188	4	17.9967	1.27988	5	19.0224	1.2896	3	17.9042	2.67919	5	17.1316	2.12193	5
PE 36:4	0.866827	0.160626	5	0.894371	0.207289	4	0.915955	0.15819	5	0.914223	0.190823	3	0.886835	0.222022	5	0.695753	0.232663	5			PE P- 36:5	1.12055	0.441237	5	1.03802	0.12307	3	1.04615	0.332604	5	0.929056	0.449758	3	1.1435	0.305535	5	1.12562	0.175442	4
PE 38:1	3.65288	0.456736	5	4.56997	0.86894	4	3.48057	0.398228	5	3.68127	0.479541	3	3.7658	0.453242	5	3.95667	0.655428	5			PE P- 38:3	2.38485	0.343574	5	3.02486	0.71342	4	2.19047	0.264303	5	2.41337	0.420328	3	2.84321	0.486456	5	2.66874	0.624874	5
PE 38:2	7.27962	0.380588	5	8.85422	2.56249	4	7.21301	0.732117	5	7.55743	1.0012	3	7.56617	0.735821	5	7.42058	1.07124	5			PE P- 38:4	22.922	0.193524	5	22.5051	1.39053	4	22.744	0.438414	5	22.5938	0.471338	3	21.8386	1.43079	5	21.9259	2.24863	5
PE 38:3	5.08245	0.687604	5	4.96877	1.36813	4	5.05897	0.817096	5	4.8375	0.84141	3	5.11758	0.901247	5	4.84326	0.580541	5			PE P- 38:5	12.9691	0.653676	5	12.1197	1.11789	4	13.4731	0.379921	5	12.6828	0.605011	3	12.5601	1.03298	5	12.3566	0.694094	5
PE 38:4	14.8952	1.47274	5	14.9991	2.78215	4	15.2089	0.769011	5	14.0722	1.34457	3	14.4396	1.73121	5	13.159	1.04492	5			PE P- 38:6	9.31548	0.768688	5	8.26661	1.82288	4	9.83498	0.888863	5	9.3061	0.313875	3	8.76028	1.15623	5	9.50899	1.1752	5
PE 38:5	2.2367	0.255845	5	2.08897	0.336563	4	2.43779	0.229703	5	2.0969	0.243097	3	2.18377	0.43657	5	1.92205	0.194951	5			PE P- 40:3	0.802655	0.254011	5	0.912159	0.264507	4	0.753782	0.0426457	5	0.830125	0.171635	3	0.748615	0.270579	5	0.691956	0.294337	5
PE 40:4	5.64343	0.858686	5	5.52829	0.441859	4	5.86365	0.4852	5	5.87935	0.828922	3	5.47725	0.702931	5	5.07433	0.648337	5			PE P- 40:4	6.87366	0.309776	5	7.28471	1.54803	4	6.89485	0.71337	5	6.65358	0.583669	3	6.84547	0.780308	5	6.89369	0.973172	5
PE 40:5	5.48749	0.586261	5	5.12087	0.688601	4	5.77441	0.328101	5	5.17383	0.439944	3	5.38042	0.981313	5	4.84332	0.54199	5			PE P- 40:5	7.28292	0.426268	5	7.2372	0.239918	4	7.80726	0.498823	5	7.05334	0.400427	3	7.07203	0.757884	5	7.47698	0.603707	5
PE 40:6	4.47406	0.809092	5	4.15346	1.49195	4	4.73129	0.522026	5	4.44257	0.335258	3	4.29791	0.74513	5	3.97912	0.824267	5			PE P- 40:6	9.15104	0.891123	5	8.40502	1.17705	4	9.54184	1.09021	5	8.66115	0.544556	3	8.58888	1.58426	5	9.28182	1.059	5
	Monocytes Control			IFN - Monocytes			fMLP - Monocytes			TNF- Monocytes			PMA - Monocytes			LPS - Monocytes						Monocytes Control			IFN - Monocytes			fMLP - Monocytes			TNF- Monocytes			PMA - Monocytes			LPS - Monocytes
	Mean	SD	n	Mean	SD	n	Mean	SD	n	Mean	SD	n	Mean	SD	n	Mean	SD	n				Mean	SD	n	Mean	SD	n	Mean	SD	n	Mean	SD	n	Mean	SD	n	Mean	SD	n
PC 32:0	19.4728	6.0587	3	17.7438	4.28144	3	21.5187	1.64653	3	20.2744	8.73219	3	13.3646	1.63953	3	18.0387	5.66171	3			PI 34:1	3.30114	0.416236	5	3.15881	0.261706	4	3.34361	0.128653	5	3.5368	0.488349	3	3.52026	0.696479	5	3.65571	0.397784	5
PC 32:1	0.886532	0.466698	3	1.24672	0.613105	3	1.10039	0.56959	3	0.800067	0.366843	3	1.19958	0.615199	3	1.16167	0.241566	3			PI 34:2	1.26771	0.222641	5	1.094	0.0611165	4	1.34633	0.227883	5	1.40929	0.22666	3	1.25016	0.275803	5	1.13763	0.1768	5
PC 34:1	36.6001	8.39019	3	33.9022	4.89816	3	34.6241	7.93365	3	34.7993	1.32235	3	37.3009	4.50043	3	34.5561	4.41387	3			PI 36:1	10.7256	2.94388	5	12.082	2.08206	4	10.3205	1.30566	5	11.0721	2.51841	3	11.7001	3.18841	5	12.5444	1.61	5
PC 34:2	4.65308	1.69543	3	5.94228	0.181454	3	5.26914	1.78198	3	4.79047	2.25526	3	7.10377	1.68271	3	5.89595	0.653596	3			PI 36:2	14.5851	2.73219	5	14.3974	1.85511	4	14.7045	1.92866	5	14.4092	2.49136	3	14.7972	2.78376	5	14.6841	2.27949	5
PC 36:1	7.91457	1.09401	3	8.15974	0.341664	3	7.4594	0.142681	3	7.42662	0.57314	3	7.11392	0.536008	3	7.81387	0.853059	3			PI 36:3	3.19955	0.387159	5	2.7762	0.477917	4	3.40083	0.536732	5	2.99754	0.292962	3	2.95807	0.321053	5	2.95917	0.458276	5
PC 36:2	18.5341	1.71447	3	18.4841	1.92768	3	17.335	2.45749	3	19.5543	2.58752	3	20.7138	3.1131	3	18.2955	1.04169	3			PI 36:4	1.8716	0.754168	5	1.70751	0.499097	4	2.02595	0.726109	5	2.06282	0.759141	3	1.89846	0.833126	5	1.67925	0.416294	5
PC 36:3	3.92648	2.56488	3	4.22318	0.881106	3	3.87159	1.67682	3	3.76772	1.74926	3	5.17463	1.04534	3	4.43523	1.13554	3			PI 38:3	5.85804	0.958941	4	5.70171	1.48581	4	5.50483	0.8488	4	5.4707	1.47842	3	6.15266	1.17379	4	5.74242	0.741899	5
PC 36:4	2.78933	1.67173	3	3.76404	0.0801873	3	3.22254	1.51526	3	3.08709	1.58869	3	3.29105	1.00997	3	3.60686	1.24173	3			PI 38:4	44.8423	7.69183	5	42.0427	7.0359	4	44.2694	5.38641	5	43.9427	6.76248	3	41.3581	6.59783	5	41.648	3.2435	5
PC 38:4	3.63169	2.37051	3	4.49134	0.129211	3	3.85706	1.85495	3	3.66415	1.60557	3	3.04811	0.48642	3	4.28409	1.73924	3			PI 38:5	5.44807	0.809747	5	4.40198	0.50487	4	5.83311	0.495579	5	5.25551	0.562676	3	4.89439	1.34579	5	4.78433	0.592697	5
PC 38:5	1.29656	1.09102	3	1.50969	0.359316	3	1.34871	0.722441	3	1.36321	0.623314	3	1.23026	0.225494	3	1.58717	0.69131	3			PI 40:4	2.33262	0.295606	5	3.86909	1.94782	4	2.4148	0.356436	5	2.29503	0.432361	3	3.37871	1.33189	5	2.76043	0.945894	5
PC 38:6	0.442163	0.340307	2	0.532934	0.115181	3	0.590148	0.0959854	2	0.472614	0.0919046	3	0.459324	0.113672	3	0.487193	0.234981	2			PI 40:5	4.91555	0.72369	5	5.77588	1.39236	4	5.01166	0.546107	5	4.74536	0.207365	3	5.96554	1.87077	5	5.30727	1.4771	5
																					PI 40:6	2.82427	0.396388	5	2.99278	0.524211	4	2.9255	0.232175	5	2.80298	0.189352	3	3.35682	0.977796	5	3.09728	0.878356	5

## Sheet: Mφ ex vivo
	GM-CSF (M1-like)			M-CSF (M2-like)						GM-CSF (M1-like)			M-CSF (M2-like)
	Mean	SD	n	Mean	SD	n				Mean	SD	n	Mean	SD	n
PE 34:0	4.53001	1.72351	17	7.32511	2.0786	6			PE P-34:1	1.90728	0.511198	15	2.26304	1.07374	6
PE 34:1	5.85062	1.83028	17	4.68792	2.22863	6			PE P-36:0	1.08075	0.547837	15	2.47873	2.96674	6
PE 36:1	25.0139	2.62195	17	22.2723	3.14825	6			PE P-36:1	1.85383	0.444643	15	2.1997	1.44038	6
PE 36:2	11.0165	1.76806	17	8.91504	2.10448	6			PE P-36:2	1.75366	0.373762	15	1.59622	0.445575	6
PE 38:1	4.21103	0.98021	17	4.08594	1.7718	6			PE P-36:3	1.49414	0.16956	9	1.47096	0.215359	2
PE 38:2	12.7549	4.26153	17	8.37046	1.38423	6			PE P-36:4	22.0509	5.25921	17	24.2993	4.23617	6
PE 38:3	4.23952	0.378836	17	3.52251	0.861802	6			PE P-36:5	1.71144	1.04322	17	1.63758	1.05779	6
PE 38:4	12.2961	3.77679	17	16.8872	6.30641	6			PE P-38:3	2.35961	0.891143	17	2.58748	0.775923	5
PE 38:5	3.12448	1.00221	17	3.42035	1.58077	6			PE P-38:4	20.3251	2.93961	17	26.8845	1.88022	5
PE 40:4	4.84516	1.69785	17	7.524	2.89837	6			PE P-38:5	19.1731	1.42336	17	17.4503	3.78954	6
PE 40:5	6.26468	1.68439	17	6.63665	1.24853	6			PE P-38:6	6.91118	2.18175	16	3.03289	0.727671	5
PE 40:6	3.75373	0.999777	17	3.36449	0.810523	6			PE P-40:3	0.719297	0.445277	15	0.788727	0.710488	6
PE 42:5	1.13992	0.498528	15	1.33362	0.790421	6			PE P-40:4	4.8321	1.64986	17	5.1879	1.78186	6
PE 42:6	1.23942	0.494359	15	1.65435	1.0703	6			PE P-40:5	8.71799	2.37841	17	6.87663	1.19079	6
									PE P-40:6	7.07981	2.28932	17	4.93809	1.53929	4
	GM-CSF (M1-like)			M-CSF (M2-like)						GM-CSF (M1-like)			M-CSF (M2-like)
	Mean	SD	n	Mean	SD	n				Mean	SD	n	Mean	SD	n
PC 32:0	7.40467	1.96913	13	14.2559	4.41688	6			PI 34:0	1.53694	0.896895	7	0.908862	0.511328	3
PC 32:1	3.53791	2.01123	13	2.81623	1.45034	6			PI 34:1	9.60691	3.16599	17	4.8452	2.21444	6
PC 34:1	39.4429	4.97247	13	39.319	7.78803	6			PI 34:2	2.04912	0.73076	15	1.21707	0.216954	6
PC 34:2	6.56013	2.15973	13	5.03484	1.43286	6			PI 36:1	23.3137	6.25587	17	11.5051	5.10748	6
PC 36:1	7.03641	1.44859	12	7.57429	2.64913	6			PI 36:2	14.6394	3.62694	17	12.0967	3.10015	6
PC 36:2	24.7349	8.04006	13	17.2337	4.02238	6			PI 36:3	2.20951	0.508916	16	1.89831	0.295515	6
PC 36:3	4.00651	0.801821	12	3.22586	1.8246	6			PI 36:4	1.72563	0.434109	16	2.27867	0.460726	6
PC 36:4	2.88447	1.54635	13	3.95344	1.85975	6			PI 38:3	4.10723	0.866408	11	7.65247	6.56972	2
PC 38:4	2.94533	1.51689	13	4.07553	2.26777	6			PI 38:4	32.0488	8.2858	17	51.8851	5.19124	6
PC 38:5	1.88479	0.816522	13	2.13576	1.10883	6			PI 38:5	4.34773	1.17464	17	5.06694	2.12771	6
PC 38:6	0.534813	0.201702	10	0.450701	0.33897	5			PI 40:4	1.77867	1.6552	13	1.23733	0.67418	5
									PI 40:5	3.64039	1.7647	16	3.1429	0.716033	6
									PI 40:6	2.60819	0.776122	16	2.02766	0.802186	6

## Sheet: Neutrophil ex vivo
	Neutrophils Control			Neutrophils - IFN			Neutrophils - fMLP			Neutrophils - TNF			Neutrophils - PMA			Neutrophils - LPS					Neutrophils Control			Neutrophils - IFN			Neutrophils - fMLP			Neutrophils - TNF			Neutrophils - PMA			Neutrophils - LPS
	Mean	SD	n	Mean	SD	n	Mean	SD	n	Mean	SD	n	Mean	SD	n	Mean	SD	n			Mean	SD	n	Mean	SD	n	Mean	SD	n	Mean	SD	n	Mean	SD	n	Mean	SD	n
PE 34:0	6.90471	2.87794	4	5.53619	0.980529	4	6.37954	2.78141	4	5.5268	0.538588	4	5.04051	1.43576	4	5.50671	1.28978	4		PE P- 34:1	9.86382	1.60197	3	9.62528	2.2478	4	9.79165	1.38753	4	9.26588	2.88652	4	12.3093	0.954465	4	9.35707	2.85923	4
PE 34:1	2.85422	0.343394	4	3.19949	0.711316	4	3.65574	0.382146	4	2.92071	0.521785	4	2.87515	0.0540242	4	3.27394	0.513967	4		PE P- 34:2	2.50854	0.362125	3	2.45502	0.540769	4	2.63903	0.535007	4	2.02279	1.05611	4	3.16294	0.779688	4	1.93427	1.14369	4
PE 36:1	44.6549	9.91604	4	41.146	4.9249	4	39.6894	3.3502	4	39.6214	3.94975	4	39.3702	2.70011	4	39.969	4.33398	4		PE P- 36:0	4.45676	1.35435	3	3.84257	1.06867	4	3.58043	1.16872	4	4.94032	1.33798	4	4.53179	1.08456	4	3.87398	0.902527	4
PE 36:2	11.7356	2.5802	4	12.8924	1.22426	4	12.4583	3.0252	4	12.7935	1.73207	4	11.5863	0.82707	4	12.7809	1.82815	4		PE P- 36:1	10.3683	1.49474	3	10.0479	2.04887	4	10.1702	1.41709	4	10.3349	2.09972	4	12.2585	1.35002	4	9.6552	1.77022	4
PE 36:3	1.49156	0.695891	3	1.69143	0.541605	3	1.21288	0.947083	4	1.15339	0.791812	4	1.23019	0.168145	4	1.25762	0.976003	4		PE P- 36:2	9.38938	1.977	3	8.79918	1.57284	4	8.94233	1.80747	4	8.46763	2.56233	4	10.9307	1.38058	4	8.41323	1.95864	4
PE 38:1	5.93074	1.24183	4	5.7545	1.29159	4	5.64479	0.608895	4	5.73092	1.38908	4	7.2096	0.143282	4	6.06221	0.908387	4		PE P- 36:3	3.48387	1.34075	3	3.30954	0.878064	4	3.37339	0.932271	4	2.88566	1.21712	4	3.39603	0.83002	4	2.85488	1.22844	4
PE 38:2	11.971	1.20656	4	11.3905	1.94299	4	11.3277	0.749377	4	12.2542	1.51823	4	11.1877	0.467674	4	11.2087	1.91985	4		PE P- 36:4	6.94334	0.193301	3	6.98706	0.681192	4	7.36291	0.656273	4	6.68704	0.933009	4	5.32039	0.287128	4	7.18284	0.858099	4
PE 38:3	5.43081	1.43078	3	5.63525	1.10025	4	5.38635	0.769152	4	5.97884	0.713372	4	4.84546	0.617897	4	5.83643	1.33745	4		PE P- 38:1	3.7606	0.621694	3	3.84203	0.810601	4	3.54363	0.751437	4	4.2136	0.949881	4	4.24247	0.803618	4	3.5787	0.591095	4
PE 38:4	5.20628	1.71671	4	6.02184	0.66291	4	6.61155	0.946732	4	6.49342	1.15136	4	6.50505	0.442615	4	6.78898	1.15003	4		PE P- 38:2	3.09814	0.245633	3	3.48657	0.262412	4	3.25058	0.226789	4	3.56249	0.529609	4	3.76302	0.124781	4	3.2797	0.314016	4
PE 40:2	0.887945	0.637743	2	0.872869	0.349276	4	1.13323	0.137972	3	0.745399	0.207488	4	1.13621	0.0919132	4	0.787002	0.507249	3		PE P- 38:3	5.03557	0.758347	3	5.02304	0.747614	4	4.89996	0.778171	4	5.12872	1.4243	4	4.35829	0.386004	4	5.04659	0.813087	4
PE 40:4	3.32697	0.772451	3	3.40412	1.0018	4	3.55361	0.692014	4	3.60547	1.64033	4	5.04553	0.567452	4	3.66109	1.17687	4		PE P- 38:4	17.5952	0.888788	3	17.294	0.832196	4	17.573	0.879673	4	17.1041	2.19304	4	14.2753	0.650164	4	18.3288	1.93855	4
PE 40:5	3.4821	1.68245	3	2.87828	0.752364	4	3.23028	1.043	4	3.1759	1.11822	4	3.96811	0.751034	4	3.0641	1.51594	4		PE P- 38:5	4.01714	1.21271	3	4.18357	1.14058	4	4.15319	0.985253	4	3.836	0.853214	4	3.0226	0.586789	4	4.24989	0.441792	4
																				PE P- 40:2	1.6599	0.181601	3	1.75726	0.0655052	4	1.41046	0.949664	4	1.62871	0.304971	4	2.04637	0.189492	4	1.74461	0.203702	4
																				PE P- 40:3	3.06055	0.688415	3	3.00718	1.03728	4	2.95786	1.05648	4	3.26196	1.82905	4	2.53468	0.328319	4	3.18924	1.63573	4
																				PE P- 40:4	5.80106	0.694766	3	6.06259	1.26435	4	6.06403	1.61908	4	6.76609	2.11224	4	4.65735	0.515778	4	6.67158	1.77946	4
																				PE P- 40:5	3.16437	0.749683	3	3.33071	0.718507	4	3.27235	1.41342	4	3.17073	1.2551	4	2.36096	0.302263	4	3.28597	1.45996	4
	Neutrophils Control			Neutrophils - IFN			Neutrophils - fMLP			Neutrophils - TNF			Neutrophils - PMA			Neutrophils - LPS				PE P- 42:2	1.46295	0.310915	3	1.66847	0.0717747	4	1.58227	0.75247	4	1.46996	0.31443	4	2.02196	0.305189	4	1.63171	0.0834451	4
	Mean	SD	n	Mean	SD	n	Mean	SD	n	Mean	SD	n	Mean	SD	n	Mean	SD	n		PE P- 42:3	1.42707	0.702192	3	1.77473	0.471027	4	1.82937	0.420195	4	1.66898	0.681598	4	1.94597	0.380076	4	1.82948	0.404828	4
PC 32:0	9.19333	3.79269	3	9.27048	4.10152	3	10.6242	3.99181	3	11.2408	4.16269	3	7.44408	4.57158	3	7.46197	0	1		PE P- 42:4	1.27097	0.456024	3	1.50383	0.636342	4	1.50523	0.501096	4	1.95158	0.98623	3	1.31798	0.29313	4	1.71042	1.32696	4
PC 32:1	0.828742	0.117474	3	0.680809	0.0288482	3	1.08019	0.122328	2	0.917909	0.213161	3	0.62971	0.0931136	3	1.10984	0.143602	2		PE P- 42:5	1.63248	0.156269	3	1.99949	0.243434	4	2.09812	0.111419	4	2.12082	0.564935	4	1.54348	0.301099	4	2.18184	0.630588	4
PC 34:1	50.248	4.0859	3	46.9213	3.73133	3	49.4558	7.35448	3	46.219	6.44493	3	45.6035	15.9072	3	46.0478	7.78334	2
PC 34:2	6.85035	1.10398	3	7.48459	1.1132	3	7.51302	1.10628	3	6.51772	0.576627	3	6.18321	1.11463	3	7.82525	1.45038	2
PC 36:1	6.15746	0.557076	3	6.47575	1.68073	3	6.36631	1.46438	2	6.78013	2.0042	3	11.9478	0.359629	2	6.71109	0	1
PC 36:2	18.7841	6.02669	3	21.3163	4.05558	3	18.8623	5.41404	3	21.0352	6.44446	3	19.3229	10.9928	3	16.9893	10.3837	2			Neutrophils Control			Neutrophils - IFN			Neutrophils - fMLP			Neutrophils - TNF			Neutrophils - PMA			Neutrophils - LPS
PC 36:3	3.66922	1.34395	3	3.95727	1.01985	3	4.59522	2.06712	3	3.91513	1.8748	3	5.23618	0.287873	2	3.94012	2.45746	2			Mean	SD	n	Mean	SD	n	Mean	SD	n	Mean	SD	n	Mean	SD	n	Mean	SD	n
PC 36:4	1.5225	0.100543	3	1.67324	0.406314	3	1.406	0.739139	3	1.41003	0.293397	3	3.13105	0.669792	3	2.06794	0	1		PI 34:1	3.2625	0.491188	4	3.22156	1.01904	4	3.1978	1.06248	4	3.04853	0.875176	4	4.52404	0.652977	4	3.14114	0.964118	4
PC 38:4	1.91656	0.0440805	3	1.41671	0.349909	3	1.75252	0.830866	3	1.77841	0.247884	2	5.27148	0.52995	3	1.95107	0.804973	2		PI 34:2	1.47476	0.462493	3	1.5091	0.420871	4	1.47653	0.121996	3	1.27829	0.484664	4	1.50967	0.173133	4	1.73883	0.0840936	3
PC 38:5	0.544622	0.063335	3	0.527472	0.0545076	3	0.542632	0.0594998	3	0.511061	0.0289427	3	0.628904	0.17891	3	0.691586	0.211343	2		PI 36:1	10.9645	4.96974	4	9.77609	3.61447	4	9.58303	2.7596	4	9.21155	2.1797	4	13.6896	2.43576	4	9.05784	2.60695	4
PC 38:6	0.285059	0.03315	3	0.276082	0.0285297	3	0.284017	0.0311426	3	0.267493	0.0151488	3	0.329172	0.0936427	3	0.361981	0.110618	2		PI 36:2	15.146	1.78026	4	15.4719	3.46215	4	15.0082	2.82095	4	14.9942	2.58461	4	17.5442	1.32711	4	14.2089	2.62797	4
																				PI 36:3	3.24394	1.37724	4	3.78991	0.445292	4	3.83885	0.507844	4	3.63053	0.888221	4	3.56266	0.640836	4	3.72704	0.579879	4
																				PI 36:4	1.33788	0.0660035	3	1.47701	0.129387	4	1.25406	0.562936	3	1.31574	0.297219	4	1.22928	0.197777	4	1.54155	0.1151	3
																				PI 38:3	8.43948	3.65831	4	9.20373	1.76414	4	9.31059	2.28452	4	9.45387	2.04463	4	10.1745	2.34923	4	9.04502	1.90372	4
																				PI 38:4	50.8468	5.80467	4	47.2794	7.44984	4	48.9427	6.97682	4	48.587	5.69736	4	41.5832	2.12145	4	49.8269	6.51308	4
																				PI 38:5	4.12486	1.1778	3	4.12784	0.557465	4	4.3904	0.383383	4	4.27353	0.579577	4	2.52696	0.378509	4	4.2958	0.501405	4
																				PI 40:4	3.02432	0.85039	3	2.89459	0.807513	4	2.88548	0.742707	4	3.02786	1.12155	4	3.05355	0.554923	4	2.87608	0.83238	4
																				PI 40:5	1.25097	0.251975	2	1.24887	0.398725	4	1.06001	0.777112	3	1.17891	0.656488	4	1.20478	0.249296	2	1.36101	0.733784	4
